# Supplementary material for: Is It Possible to Improve the Bioavailability of Resveratrol and Polydatin Derived from Polygoni cuspidati Radix as a Result of Preparing Electrospun Nanofibers Based on Polyvinylpyrrolidone/Cyclodextrin?
Source: Nutrients. 2022 Sep 21;14(19):3897. doi: 10.3390/nu14193897 (PMC9572329; doi:10.3390/nu14193897)
Supplement: Supplementary file 1 [file nutrients-14-03897-s001.zip]

Archive with 1 entries (1 files):
- nutrients-1914286-supplementary.pdf
